# Supplementary material for: The Palette of Science and Emotions: Art-Based Learning With Structured Peer Role-Plays for Early Clinical Exposure in Biochemistry
Source: MedEdPORTAL. 2026 May 19;22:11601. doi: 10.15766/mep_2374-8265.11601 (PMC13183865; doi:10.15766/mep_2374-8265.11601)
Supplement: Supplementary file 1 — Faculty Orientation.pptxCurated Artworks.docxActivity Instructions.docxRole-Play Resources.docxFacilitator Guide.docxPersonal Reflection Questionnaire.docxEvaluation Questionnaire.docxSemistructured Interview Guide.docxPostsession Assessment.docxConfidence Questionnaire.docx [file mep_2374-8265.11601-s001.zip]

Archive with 11 entries (11 files):
- C. Activity Instructions.docx
- E. Facilitator Guide.docx
- F. Personal Reflection Questionnaire.docx
- G. Evaluation Questionnaire.docx
- J. Confidence Questionnaire.docx
- B. Curated Artwork.docx
- A. Faculty Orientation.pptx
- I. Postsession Assessment.docx
- H. Semistructured Interview Guide.docx
- D. Role-Play Resources.docx
- _Educational Summary Report_11601.pdf
